# Supplementary material for: Ubiquitin and SUMO conjugation as biomarkers of acute myeloid leukemias response to chemotherapies
Source: Life Sci Alliance. 2020 Apr 17;3(6):e201900577. doi: 10.26508/lsa.201900577 (PMC7167290; doi:10.26508/lsa.201900577)
Supplement: Supplementary file 6 [file LSA-2019-00577_Supplemental_Data_1.zip]

Archive with 9 entries (6 files):
- supplementary methods - R code/
- supplementary methods - R code/Genetic Algorithm.docx
- __MACOSX/
- __MACOSX/supplementary methods - R code/
- __MACOSX/supplementary methods - R code/._Genetic Algorithm.docx
- supplementary methods - R code/var_sel_gen_algo.R
- __MACOSX/supplementary methods - R code/._var_sel_gen_algo.R
- supplementary methods - R code/lib_gen_algo.R
- __MACOSX/supplementary methods - R code/._lib_gen_algo.R
